# Supplementary material for: Trait–fitness associations do not predict within-species phenotypic evolution over 2 million years
Source: Proc Biol Sci. 2021 Jan 20;288(1943):20202047. doi: 10.1098/rspb.2020.2047 (PMC7893266; doi:10.1098/rspb.2020.2047)
Supplement: ∂18O data from Lisieki & Raymo (2005) [file rspb20202047supp4.csv]

Time	d18O	Error
0	3.23	0.03
1	3.23	0.04
2	3.18	0.03
3	3.29	0.03
4	3.3	0.03
5	3.26	0.03
6	3.33	0.04
7	3.37	0.04
8	3.42	0.03
9	3.38	0.04
10	3.52	0.04
11	3.6	0.04
12	3.92	0.05
13	4.06	0.04
14	4.28	0.03
15	4.49	0.04
16	4.75	0.03
17	4.88	0.04
18	5.02	0.03
19	4.96	0.03
20	4.99	0.04
21	4.91	0.03
22	4.88	0.03
23	4.86	0.03
24	4.81	0.04
25	4.82	0.02
26	4.67	0.04
27	4.75	0.04
28	4.75	0.03
29	4.73	0.03
30	4.62	0.04
31	4.62	0.03
32	4.6	0.03
33	4.58	0.03
34	4.59	0.03
35	4.54	0.02
36	4.45	0.03
37	4.46	0.03
38	4.41	0.03
39	4.55	0.03
40	4.55	0.03
41	4.51	0.05
42	4.5	0.03
43	4.46	0.04
44	4.48	0.03
45	4.33	0.04
46	4.36	0.05
47	4.38	0.04
48	4.45	0.04
49	4.46	0.03
50	4.34	0.04
51	4.33	0.05
52	4.31	0.04
53	4.44	0.03
54	4.38	0.04
55	4.31	0.03
56	4.35	0.04
57	4.43	0.04
58	4.49	0.06
59	4.43	0.04
60	4.6	0.04
61	4.51	0.05
62	4.6	0.04
63	4.53	0.04
64	4.36	0.06
65	4.48	0.05
66	4.57	0.04
67	4.44	0.05
68	4.42	0.06
69	4.47	0.05
70	4.32	0.04
71	4.22	0.05
72	4.21	0.04
73	4.23	0.04
74	4.03	0.04
75	3.95	0.04
76	4.06	0.04
77	4.08	0.05
78	4.05	0.03
79	4.05	0.05
80	3.9	0.04
81	3.82	0.04
82	3.8	0.04
83	3.83	0.04
84	3.82	0.04
85	3.95	0.06
86	4.06	0.05
87	4.18	0.05
88	4.11	0.05
89	4.08	0.04
90	4.06	0.05
91	4.03	0.04
92	3.98	0.04
93	3.9	0.03
94	3.84	0.04
95	3.77	0.05
96	3.75	0.03
97	3.83	0.04
98	3.9	0.04
99	3.78	0.06
100	3.81	0.06
101	3.92	0.05
102	3.86	0.05
103	3.88	0.04
104	3.92	0.05
105	3.85	0.06
106	4	0.04
107	4.04	0.05
108	4.11	0.04
109	4.12	0.05
110	4.04	0.05
111	4.02	0.05
112	4.03	0.04
113	3.93	0.05
114	3.81	0.05
115	3.71	0.04
116	3.58	0.04
117	3.54	0.05
118	3.44	0.06
119	3.3	0.03
120	3.27	0.04
121	3.26	0.04
122	3.18	0.03
123	3.1	0.05
124	3.27	0.04
125	3.14	0.06
126	3.16	0.04
127	3.37	0.05
128	3.71	0.07
129	3.9	0.08
130	3.67	0.09
131	3.81	0.09
132	4.2	0.06
133	4.41	0.05
134	4.7	0.05
135	4.86	0.04
136	4.82	0.05
137	4.8	0.05
138	4.89	0.04
139	4.87	0.05
140	4.98	0.05
141	4.81	0.05
142	4.75	0.06
143	4.78	0.05
144	4.82	0.05
145	4.74	0.05
146	4.77	0.05
147	4.82	0.05
148	4.71	0.05
149	4.75	0.04
150	4.75	0.06
151	4.66	0.06
152	4.64	0.05
153	4.62	0.04
154	4.66	0.04
155	4.51	0.04
156	4.78	0.04
157	4.74	0.04
158	4.69	0.03
159	4.66	0.05
160	4.69	0.05
161	4.65	0.04
162	4.66	0.05
163	4.7	0.06
164	4.68	0.05
165	4.68	0.05
166	4.48	0.04
167	4.41	0.06
168	4.48	0.04
169	4.5	0.04
170	4.5	0.03
171	4.53	0.04
172	4.46	0.03
173	4.38	0.03
174	4.28	0.04
175	4.32	0.05
176	4.39	0.04
177	4.46	0.04
178	4.44	0.03
179	4.48	0.05
180	4.39	0.06
181	4.46	0.03
182	4.48	0.05
183	4.37	0.04
184	4.4	0.06
185	4.59	0.06
186	4.47	0.04
187	4.4	0.05
188	4.46	0.05
189	4.39	0.04
190	4.28	0.05
191	4.13	0.05
192	3.76	0.05
193	3.92	0.05
194	3.84	0.07
195	3.91	0.05
196	3.82	0.04
197	3.74	0.06
198	3.82	0.04
199	3.57	0.05
200	3.53	0.07
201	3.53	0.03
202	3.63	0.06
203	3.61	0.07
204	3.78	0.05
205	3.82	0.06
206	3.77	0.07
207	3.78	0.08
208	3.71	0.07
209	3.64	0.06
210	3.57	0.07
211	3.6	0.06
212	3.61	0.06
213	3.65	0.06
214	3.56	0.07
215	3.54	0.05
216	3.53	0.04
217	3.48	0.09
218	3.72	0.05
219	3.94	0.05
220	3.98	0.06
221	4.23	0.06
222	4.38	0.09
223	4.44	0.07
224	4.39	0.07
225	4.28	0.06
226	4.29	0.05
227	4.19	0.05
228	4.19	0.12
229	4.02	0.08
230	4.3	0.06
231	4.22	0.07
232	4.17	0.07
233	3.97	0.06
234	3.84	0.05
235	3.71	0.06
236	3.66	0.05
237	3.47	0.04
238	3.51	0.06
239	3.44	0.04
240	3.44	0.06
241	3.54	0.08
242	3.68	0.06
243	3.78	0.08
244	4.05	0.06
245	4.17	0.06
246	4.38	0.05
247	4.31	0.04
248	4.38	0.07
249	4.36	0.05
250	4.5	0.05
251	4.58	0.04
252	4.63	0.04
253	4.52	0.06
254	4.57	0.04
255	4.37	0.05
256	4.43	0.06
257	4.55	0.05
258	4.51	0.05
259	4.52	0.04
260	4.46	0.06
261	4.52	0.03
262	4.45	0.05
263	4.46	0.05
264	4.42	0.04
265	4.44	0.05
266	4.5	0.05
267	4.5	0.05
268	4.33	0.06
269	4.52	0.06
270	4.51	0.06
271	4.5	0.05
272	4.44	0.06
273	4.44	0.03
274	4.38	0.04
275	4.38	0.05
276	4.3	0.06
277	4.44	0.05
278	4.31	0.05
279	4.23	0.07
280	4.14	0.05
281	4.21	0.04
282	3.98	0.05
283	3.87	0.06
284	3.86	0.04
285	3.84	0.04
286	3.82	0.05
287	3.89	0.04
288	4.02	0.06
289	4.06	0.05
290	4.1	0.06
291	4.11	0.04
292	4.27	0.07
293	4.22	0.06
294	4.33	0.05
295	4.31	0.03
296	4.23	0.04
297	4.3	0.06
298	4.17	0.04
299	4.23	0.04
300	4.02	0.07
301	4.06	0.07
302	4.06	0.07
303	4	0.06
304	4.07	0.04
305	4.07	0.07
306	4.05	0.06
307	4	0.04
308	3.85	0.04
309	3.86	0.06
310	3.8	0.06
311	3.7	0.04
312	3.79	0.05
313	3.69	0.06
314	3.77	0.06
315	3.62	0.06
316	3.69	0.07
317	3.89	0.05
318	3.76	0.04
319	3.58	0.05
320	3.66	0.05
321	3.53	0.05
322	3.53	0.05
323	3.47	0.05
324	3.21	0.05
325	3.31	0.04
326	3.23	0.04
327	3.22	0.04
328	3.23	0.05
329	3.19	0.04
330	3.3	0.04
331	3.29	0.06
332	3.39	0.08
333	3.38	0.07
334	3.51	0.08
335	3.75	0.08
336	4.08	0.08
337	4.23	0.08
338	4.17	0.07
339	4.42	0.07
340	4.6	0.06
341	4.84	0.06
342	4.83	0.05
343	4.8	0.07
344	4.76	0.07
345	4.79	0.05
346	4.68	0.06
347	4.53	0.07
348	4.49	0.1
349	4.62	0.04
350	4.67	0.05
351	4.64	0.05
352	4.47	0.09
353	4.47	0.05
354	4.4	0.06
355	4.59	0.04
356	4.46	0.07
357	4.55	0.07
358	4.58	0.04
359	4.49	0.08
360	4.54	0.04
361	4.5	0.06
362	4.5	0.04
363	4.53	0.05
364	4.36	0.04
365	4.46	0.05
366	4.32	0.06
367	4.37	0.04
368	4.4	0.05
369	4.38	0.04
370	4.36	0.05
371	4.27	0.05
372	4.42	0.04
373	4.29	0.07
374	4.34	0.06
375	4.2	0.05
376	4.21	0.05
377	4.2	0.04
378	4.19	0.03
379	4.17	0.05
380	4.19	0.05
381	4.15	0.03
382	4.05	0.06
383	4.12	0.03
384	4.08	0.05
385	4.14	0.03
386	4.02	0.07
387	3.99	0.04
388	3.92	0.04
389	3.89	0.04
390	3.96	0.06
391	4	0.05
392	3.97	0.03
393	3.86	0.05
394	3.92	0.05
395	3.76	0.05
396	3.72	0.04
397	3.47	0.09
398	3.54	0.04
399	3.48	0.06
400	3.32	0.04
401	3.2	0.05
402	3.17	0.05
403	3.15	0.04
404	3.2	0.05
405	3.11	0.04
406	3.19	0.04
407	3.21	0.05
408	3.17	0.06
409	3.22	0.06
410	3.15	0.06
411	3.29	0.05
412	3.31	0.04
413	3.38	0.03
414	3.41	0.04
415	3.41	0.05
416	3.51	0.06
417	3.57	0.05
418	3.75	0.05
419	3.81	0.03
420	3.77	0.06
421	3.85	0.07
422	3.94	0.05
423	4.02	0.07
424	3.92	0.07
425	4.3	0.14
426	4.5	0.07
427	4.3	0.1
428	4.72	0.06
429	4.91	0.07
430	4.98	0.07
431	5.05	0.05
432	5.05	0.08
433	5.08	0.05
434	5.08	0.05
435	5.02	0.1
436	5.07	0.04
437	4.9	0.08
438	4.79	0.1
439	4.87	0.06
440	4.76	0.09
441	4.95	0.07
442	4.96	0.05
443	4.91	0.04
444	4.82	0.07
445	4.91	0.05
446	4.82	0.05
447	4.51	0.08
448	4.77	0.06
449	4.73	0.06
450	4.75	0.06
451	4.58	0.06
452	4.73	0.05
453	4.56	0.09
454	4.6	0.04
455	4.41	0.09
456	4.62	0.05
457	4.63	0.08
458	4.55	0.05
459	4.63	0.06
460	4.56	0.07
461	4.59	0.04
462	4.61	0.05
463	4.61	0.05
464	4.44	0.05
465	4.57	0.04
466	4.46	0.03
467	4.44	0.06
468	4.38	0.04
469	4.51	0.04
470	4.33	0.05
471	4.25	0.07
472	4.32	0.05
473	4.36	0.05
474	4.39	0.06
475	4.35	0.03
476	4.3	0.05
477	4.27	0.03
478	4.22	0.04
479	4.12	0.04
480	4.12	0.04
481	4.17	0.05
482	4.01	0.03
483	3.97	0.03
484	3.79	0.05
485	3.81	0.07
486	3.76	0.05
487	3.72	0.06
488	3.67	0.04
489	3.6	0.04
490	3.54	0.06
491	3.47	0.07
492	3.63	0.05
493	3.72	0.04
494	3.83	0.07
495	3.83	0.07
496	3.83	0.05
497	3.68	0.06
498	3.82	0.04
499	3.75	0.06
500	3.84	0.04
501	3.78	0.05
502	3.75	0.06
503	3.81	0.04
504	3.91	0.05
505	3.86	0.07
506	4.01	0.04
507	3.93	0.07
508	4.16	0.09
509	4.06	0.04
510	4.14	0.05
511	4.06	0.06
512	4.22	0.07
513	4.25	0.03
514	4.1	0.05
515	4.1	0.06
516	4.01	0.05
517	3.96	0.08
518	4.07	0.06
519	3.96	0.05
520	3.95	0.05
521	3.91	0.08
522	3.88	0.04
523	3.93	0.05
524	3.83	0.06
525	3.92	0.06
526	3.97	0.09
527	3.96	0.07
528	3.92	0.08
529	3.99	0.05
530	3.97	0.08
531	3.92	0.07
532	4.01	0.07
533	4.11	0.07
534	4.27	0.06
535	4.29	0.07
536	4.55	0.06
537	4.43	0.06
538	4.54	0.05
539	4.48	0.08
540	4.53	0.06
541	4.5	0.06
542	4.45	0.05
543	4.45	0.09
544	4.46	0.08
545	4.43	0.05
546	4.51	0.07
547	4.53	0.07
548	4.55	0.04
549	4.53	0.05
550	4.5	0.06
551	4.45	0.07
552	4.52	0.06
553	4.46	0.05
554	4.29	0.08
555	4.25	0.05
556	4.39	0.06
557	4.35	0.04
558	4.25	0.05
559	4.17	0.05
560	4.14	0.03
561	4.21	0.05
562	4.14	0.08
563	4.17	0.06
564	4.01	0.05
565	3.96	0.03
566	3.86	0.06
567	3.94	0.04
568	4	0.04
569	3.97	0.07
570	3.91	0.04
571	3.89	0.06
572	3.59	0.05
573	3.65	0.05
574	3.73	0.07
575	3.39	0.06
576	3.46	0.05
577	3.48	0.04
578	3.5	0.07
579	3.57	0.06
580	3.69	0.05
581	4	0.06
582	4.13	0.14
583	4.29	0.1
584	4.31	0.1
585	4.33	0.07
586	4.18	0.08
587	4.11	0.13
588	4.19	0.04
589	4.07	0.08
590	4.09	0.05
591	4.07	0.04
592	4.02	0.08
593	3.99	0.09
594	3.9	0.06
595	3.88	0.08
596	3.89	0.08
597	3.8	0.07
598	3.99	0.05
599	4.02	0.07
600	4.07	0
602	3.97	0.05
604	3.77	0.06
606	3.8	0.07
608	3.8	0.05
610	3.49	0.04
612	3.52	0.06
614	3.53	0.05
616	3.66	0.05
618	3.81	0.08
620	4.09	0.09
622	4.31	0.08
624	4.63	0.07
626	4.9	0.06
628	5.01	0.07
630	5.08	0.06
632	5.05	0.05
634	4.93	0.06
636	5	0.04
638	4.8	0.05
640	5.01	0.06
642	4.75	0.05
644	4.68	0.08
646	4.72	0.05
648	4.75	0.05
650	4.71	0.06
652	4.79	0.05
654	4.77	0.05
656	4.57	0.05
658	4.58	0.04
660	4.64	0.05
662	4.8	0.07
664	4.58	0.04
666	4.5	0.05
668	4.65	0.04
670	4.42	0.05
672	4.52	0.06
674	4.46	0.04
676	4.4	0.05
678	4.26	0.05
680	4.14	0.06
682	4.15	0.06
684	4.03	0.07
686	4.13	0.05
688	3.95	0.06
690	3.7	0.05
692	3.71	0.06
694	3.64	0.06
696	3.5	0.04
698	3.57	0.04
700	3.65	0.05
702	3.76	0.05
704	3.84	0.05
706	3.93	0.05
708	4.03	0.07
710	3.98	0.07
712	4.06	0.09
714	4.29	0.06
716	4.61	0.08
718	4.75	0.07
720	4.66	0.09
722	4.65	0.06
724	4.44	0.06
726	4.32	0.05
728	4.16	0.05
730	4.16	0.04
732	4.02	0.07
734	4.15	0.04
736	4.19	0.06
738	4.21	0.06
740	4.11	0.08
742	4.17	0.05
744	4.48	0.06
746	4.67	0.11
748	4.59	0.06
750	4.6	0.07
752	4.48	0.05
754	4.55	0.06
756	4.59	0.06
758	4.26	0.06
760	4.33	0.05
762	4.11	0.06
764	4.28	0.06
766	4.11	0.06
768	4.07	0.05
770	3.99	0.05
772	3.87	0.05
774	3.76	0.05
776	3.64	0.05
778	3.56	0.04
780	3.48	0.05
782	3.54	0.05
784	3.55	0.07
786	3.68	0.05
788	3.7	0.1
790	4.16	0.06
792	4.27	0.06
794	4.74	0.09
796	4.67	0.07
798	4.68	0.08
800	4.68	0.07
802	4.73	0.06
804	4.55	0.07
806	4.53	0.04
808	4.49	0.06
810	4.31	0.05
812	4.38	0.06
814	4.12	0.05
816	4.08	0.08
818	3.9	0.07
820	3.96	0.06
822	3.9	0.05
824	3.92	0.08
826	4.11	0.06
828	3.95	0.06
830	4.04	0.05
832	4.07	0.05
834	3.95	0.06
836	3.82	0.04
838	3.99	0.06
840	4.02	0.07
842	3.81	0.05
844	3.67	0.05
846	3.58	0.04
848	3.63	0.07
850	3.5	0.04
852	3.65	0.05
854	3.63	0.05
856	3.46	0.05
858	3.42	0.05
860	3.45	0.07
862	3.68	0.09
864	3.58	0.06
866	4.06	0.07
868	4.32	0.06
870	4.51	0.07
872	4.67	0.06
874	4.68	0.07
876	4.69	0.08
878	4.59	0.08
880	4.68	0.04
882	4.42	0.07
884	4.47	0.05
886	4.47	0.07
888	4.45	0.04
890	4.39	0.06
892	4.32	0.07
894	4.41	0.07
896	4.4	0.05
898	4.33	0.04
900	4.29	0.05
902	4.17	0.04
904	4.14	0.06
906	4.12	0.04
908	3.99	0.06
910	3.99	0.05
912	4.09	0.04
914	4.03	0.05
916	4.06	0.06
918	4.37	0.06
920	4.51	0.06
922	4.55	0.06
924	4.43	0.06
926	4.38	0.04
928	4.26	0.05
930	4.1	0.05
932	4.07	0.05
934	3.98	0.06
936	4.02	0.05
938	3.86	0.04
940	3.89	0.04
942	3.69	0.04
944	3.57	0.04
946	3.63	0.06
948	3.48	0.05
950	3.44	0.04
952	3.3	0.04
954	3.39	0.07
956	3.33	0.05
958	3.73	0.08
960	4.16	0.08
962	4.42	0.06
964	4.58	0.08
966	4.3	0.05
968	4.21	0.06
970	4.09	0.05
972	3.98	0.06
974	3.87	0.05
976	3.77	0.06
978	3.72	0.05
980	3.76	0.06
982	3.99	0.07
984	4.15	0.06
986	4.24	0.07
988	4.21	0.07
990	4.11	0.05
992	4.06	0.06
994	3.94	0.05
996	3.84	0.06
998	3.84	0.04
1000	3.94	0.06
1002	4.15	0.07
1004	4.28	0.08
1006	4.22	0.07
1008	4.22	0.05
1010	4.12	0.06
1012	4.13	0.07
1014	3.99	0.06
1016	3.73	0.05
1018	3.78	0.04
1020	3.83	0.05
1022	3.57	0.08
1024	3.64	0.05
1026	3.87	0.06
1028	3.84	0.06
1030	3.95	0.08
1032	4.08	0.04
1034	4.36	0.05
1036	4.33	0.07
1038	4.54	0.09
1040	4.33	0.08
1042	4.23	0.09
1044	4.38	0.06
1046	4.22	0.06
1048	4.29	0.07
1050	4.18	0.05
1052	4.27	0.06
1054	4.25	0.06
1056	4.12	0.06
1058	4.23	0.06
1060	4.08	0.04
1062	3.94	0.06
1064	3.66	0.07
1066	3.48	0.05
1068	3.33	0.05
1070	3.34	0.05
1072	3.21	0.08
1074	3.42	0.06
1076	3.48	0.06
1078	3.54	0.04
1080	3.61	0.04
1082	3.81	0.06
1084	3.7	0.07
1086	3.89	0.04
1088	3.91	0.05
1090	3.95	0.05
1092	4.01	0.04
1094	4	0.06
1096	4.03	0.04
1098	4.29	0.05
1100	4.08	0.07
1102	4.03	0.06
1104	3.93	0.06
1106	3.83	0.05
1108	3.67	0.06
1110	3.85	0.06
1112	3.84	0.05
1114	4.12	0.05
1116	4.14	0.05
1118	4.2	0.05
1120	4.09	0.08
1122	4.47	0.06
1124	4.34	0.09
1126	4.5	0.03
1128	4.38	0.06
1130	4.32	0.08
1132	4.05	0.07
1134	4.22	0.06
1136	4.24	0.05
1138	4.02	0.04
1140	4.02	0.06
1142	3.97	0.06
1144	3.99	0.05
1146	3.86	0.04
1148	4.02	0.06
1150	3.82	0.05
1152	3.75	0.05
1154	3.76	0.04
1156	3.79	0.04
1158	3.68	0.05
1160	3.6	0.06
1162	3.6	0.05
1164	3.66	0.06
1166	3.53	0.05
1168	3.56	0.05
1170	3.6	0.07
1172	3.73	0.05
1174	3.76	0.06
1176	3.74	0.06
1178	3.8	0.04
1180	3.6	0.06
1182	3.84	0.04
1184	3.65	0.05
1186	3.77	0.05
1188	3.67	0.08
1190	4.05	0.03
1192	4.14	0.08
1194	4.27	0.06
1196	4.28	0.07
1198	4.43	0.06
1200	4.42	0.06
1202	4.2	0.09
1204	4.34	0.06
1206	4.16	0.07
1208	4.32	0.06
1210	4.2	0.07
1212	4.08	0.07
1214	4.1	0.06
1216	3.82	0.09
1218	3.73	0.11
1220	3.97	0.07
1222	3.94	0.07
1224	3.74	0.06
1226	3.63	0.09
1228	3.55	0.08
1230	3.42	0.06
1232	3.41	0.05
1234	3.34	0.1
1236	3.38	0.07
1238	3.35	0.07
1240	3.33	0.05
1242	3.47	0.1
1244	3.85	0.07
1246	4.1	0.07
1248	4.36	0.03
1250	4.31	0.06
1252	4.25	0.05
1254	4.27	0.05
1256	4.11	0.05
1258	3.9	0.08
1260	3.87	0.05
1262	4.07	0.07
1264	3.96	0.07
1266	3.91	0.07
1268	3.91	0.08
1270	3.84	0.07
1272	3.81	0.07
1274	3.84	0.05
1276	3.71	0.07
1278	3.67	0.04
1280	3.56	0.05
1282	3.65	0.05
1284	3.84	0.04
1286	3.97	0.04
1288	4.26	0.05
1290	4.35	0.05
1292	4.14	0.07
1294	3.94	0.08
1296	4.2	0.03
1298	4.15	0.05
1300	4.07	0.03
1302	4.06	0.06
1304	3.97	0.04
1306	3.9	0.08
1308	3.8	0.04
1310	3.65	0.06
1312	3.69	0.03
1314	3.71	0.05
1316	3.59	0.05
1318	3.73	0.06
1320	3.95	0.03
1322	3.94	0.05
1324	3.99	0.06
1326	4	0.06
1328	4.09	0.07
1330	4.06	0.07
1332	4.02	0.07
1334	4.19	0.07
1336	4.19	0.05
1338	4.1	0.08
1340	4.19	0.05
1342	4.07	0.07
1344	3.88	0.08
1346	3.86	0.07
1348	3.67	0.08
1350	3.59	0.06
1352	3.49	0.06
1354	3.41	0.06
1356	3.5	0.05
1358	3.55	0.05
1360	3.63	0.07
1362	3.8	0.06
1364	3.98	0.08
1366	3.99	0.07
1368	4.2	0.04
1370	4.04	0.06
1372	4.26	0.04
1374	4.21	0.05
1376	4.08	0.06
1378	4.2	0.08
1380	4.05	0.06
1382	3.96	0.06
1384	3.82	0.05
1386	3.72	0.08
1388	3.61	0.07
1390	3.73	0.06
1392	3.59	0.04
1394	3.7	0.11
1396	3.54	0.04
1398	3.49	0.05
1400	3.56	0.08
1402	3.63	0.05
1404	3.74	0.08
1406	3.97	0.06
1408	3.97	0.12
1410	4.2	0.07
1412	4.4	0.08
1414	4.22	0.08
1416	3.96	0.12
1418	3.84	0.07
1420	3.96	0.06
1422	3.83	0.09
1424	3.72	0.07
1426	3.72	0.06
1428	3.61	0.06
1430	3.52	0.05
1432	3.38	0.05
1434	3.38	0.06
1436	3.24	0.09
1438	3.24	0.07
1440	3.28	0.07
1442	3.34	0.04
1444	3.33	0.05
1446	3.36	0.05
1448	3.35	0.06
1450	3.49	0.06
1452	3.8	0.13
1454	4.2	0.13
1456	4.31	0.07
1458	4.24	0.06
1460	4.1	0.08
1462	4.07	0.06
1464	4.22	0.09
1466	3.99	0.09
1468	3.87	0.13
1470	3.62	0.07
1472	3.45	0.07
1474	3.38	0.08
1476	3.31	0.08
1478	3.42	0.07
1480	3.39	0.08
1482	3.44	0.07
1484	3.57	0.1
1486	3.42	0.05
1488	3.42	0.05
1490	3.51	0.05
1492	3.77	0.1
1494	4.05	0.09
1496	4.36	0.05
1498	4.24	0.07
1500	4.21	0
1502.5	4.29	0.06
1505	4.16	0.1
1507.5	4.15	0.06
1510	4.02	0.06
1512.5	3.74	0.08
1515	3.69	0.08
1517.5	3.79	0.11
1520	3.64	0.07
1522.5	3.67	0.05
1525	3.7	0.07
1527.5	3.89	0.08
1530	3.96	0.07
1532.5	4.2	0.11
1535	4.41	0.09
1537.5	4.35	0.07
1540	4.38	0.07
1542.5	4.3	0.06
1545	4.07	0.06
1547.5	3.97	0.05
1550	3.82	0.08
1552.5	3.68	0.07
1555	3.72	0.08
1557.5	3.79	0.06
1560	3.76	0.05
1562.5	3.58	0.06
1565	3.56	0.05
1567.5	3.73	0.05
1570	3.85	0.07
1572.5	4.17	0.05
1575	4.24	0.06
1577.5	4.18	0.07
1580	3.99	0.07
1582.5	3.99	0.07
1585	3.8	0.1
1587.5	3.66	0.07
1590	3.72	0.04
1592.5	3.86	0.07
1595	3.71	0.05
1597.5	3.61	0.04
1600	3.53	0.06
1602.5	3.37	0.04
1605	3.55	0.05
1607.5	3.66	0.08
1610	3.66	0.07
1612.5	3.88	0.05
1615	3.84	0.06
1617.5	3.9	0.05
1620	3.65	0.05
1622.5	3.68	0.05
1625	3.76	0.04
1627.5	4.01	0.07
1630	3.55	0.06
1632.5	3.57	0.07
1635	3.56	0.07
1637.5	3.6	0.08
1640	3.68	0.08
1642.5	3.88	0.06
1645	4.05	0.07
1647.5	4.17	0.08
1650	4.18	0.06
1652.5	4.25	0.06
1655	4.28	0.06
1657.5	4.11	0.06
1660	4.13	0.06
1662.5	4.08	0.07
1665	4.13	0.06
1667.5	3.91	0.06
1670	3.88	0.08
1672.5	3.86	0.06
1675	3.55	0.08
1677.5	3.72	0.05
1680	3.65	0.06
1682.5	3.57	0.07
1685	3.59	0.05
1687.5	3.74	0.05
1690	3.72	0.06
1692.5	3.75	0.06
1695	3.82	0.05
1697.5	3.77	0.09
1700	4.09	0.06
1702.5	4.15	0.06
1705	4.12	0.07
1707.5	4.17	0.06
1710	3.93	0.06
1712.5	3.86	0.07
1715	3.83	0.06
1717.5	3.57	0.06
1720	3.52	0.06
1722.5	3.72	0.07
1725	3.79	0.07
1727.5	3.8	0.07
1730	3.74	0.1
1732.5	3.86	0.08
1735	3.6	0.07
1737.5	3.6	0.06
1740	3.71	0.08
1742.5	3.69	0.1
1745	4.13	0.07
1747.5	4.21	0.08
1750	4.16	0.05
1752.5	3.85	0.07
1755	3.74	0.04
1757.5	3.83	0.08
1760	3.53	0.09
1762.5	3.63	0.08
1765	3.49	0.08
1767.5	3.52	0.08
1770	3.48	0.06
1772.5	3.38	0.08
1775	3.53	0.06
1777.5	3.57	0.05
1780	3.65	0.06
1782.5	3.8	0.09
1785	3.77	0.07
1787.5	3.85	0.07
1790	3.99	0.08
1792.5	4.06	0.06
1795	4.09	0.05
1797.5	3.89	0.1
1800	3.95	0.04
1802.5	3.8	0.05
1805	3.68	0.04
1807.5	3.66	0.07
1810	3.52	0.06
1812.5	3.68	0.06
1815	3.61	0.06
1817.5	3.98	0.06
1820	3.82	0.08
1822.5	3.73	0.08
1825	3.72	0.07
1827.5	3.65	0.04
1830	3.42	0.08
1832.5	3.63	0.07
1835	3.68	0.07
1837.5	3.57	0.06
1840	3.57	0.06
1842.5	3.57	0.1
1845	3.61	0.1
1847.5	3.8	0.08
1850	3.62	0.11
1852.5	3.61	0.06
1855	3.56	0.07
1857.5	3.64	0.07
1860	3.89	0.05
1862.5	4.19	0.06
1865	4.16	0.07
1867.5	3.97	0.06
1870	3.95	0.11
1872.5	3.83	0.09
1875	3.84	0.07
1877.5	3.73	0.11
1880	3.77	0.09
1882.5	3.69	0.06
1885	3.75	0.05
1887.5	3.59	0.06
1890	3.68	0.06
1892.5	3.61	0.05
1895	3.74	0.07
1897.5	3.69	0.08
1900	4.02	0.05
1902.5	3.93	0.12
1905	4.01	0.06
1907.5	3.83	0.09
1910	3.81	0.11
1912.5	3.81	0.07
1915	3.7	0.06
1917.5	3.64	0.07
1920	3.7	0.06
1922.5	3.65	0.08
1925	3.5	0.07
1927.5	3.48	0.09
1930	3.51	0.08
1932.5	3.45	0.09
1935	3.52	0.05
1937.5	3.58	0.09
1940	3.51	0.08
1942.5	4.02	0.05
1945	4.03	0.1
1947.5	4.17	0.07
1950	4.1	0.07
1952.5	4.02	0.06
1955	3.89	0.07
1957.5	3.77	0.11
1960	3.86	0.09
1962.5	3.9	0.05
1965	3.74	0.07
1967.5	3.61	0.1
1970	3.75	0.07
1972.5	3.5	0.07
1975	3.55	0.06
1977.5	3.45	0.04
1980	3.33	0.04
1982.5	3.38	0.07
1985	3.36	0.07
1987.5	3.52	0.07
1990	3.65	0.08
1992.5	3.68	0.1
1995	3.58	0.09
1997.5	3.69	0.08
2000	3.85	0.06
2002.5	3.81	0.09
2005	3.92	0.07
2007.5	3.89	0.07
2010	3.55	0.06
2012.5	3.63	0.09
2015	3.81	0.08
2017.5	3.54	0.07
2020	3.57	0.07
2022.5	3.46	0.08
2025	3.24	0.07
2027.5	3.44	0.07
2030	3.34	0.08
2032.5	3.36	0.06
2035	3.56	0.05
2037.5	3.63	0.07
2040	3.67	0.06
2042.5	3.62	0.07
2045	3.92	0.07
2047.5	3.78	0.07
2050	3.71	0.08
2052.5	3.62	0.09
2055	3.6	0.06
2057.5	3.72	0.08
2060	3.74	0.08
2062.5	3.88	0.05
2065	4.18	0.07
2067.5	4.18	0.06
2070	4.21	0.07
2072.5	4.28	0.05
2075	4.16	0.06
2077.5	4.15	0.05
2080	3.96	0.06
2082.5	3.99	0.09
2085	3.85	0.07
2087.5	3.88	0.08
2090	3.7	0.07
2092.5	3.63	0.06
2095	3.49	0.07
2097.5	3.46	0.07
2100	3.44	0.1
2102.5	3.55	0.07
2105	3.66	0.07
2107.5	3.63	0.08
2110	3.51	0.06
2112.5	3.5	0.06
2115	3.5	0.1
2117.5	3.72	0.08
2120	3.68	0.1
2122.5	3.68	0.08
2125	3.5	0.1
2127.5	3.47	0.09
2130	3.32	0.09
2132.5	3.29	0.07
2135	3.29	0.12
2137.5	3.34	0.1
2140	3.23	0.07
2142.5	3.44	0.07
2145	3.6	0.07
2147.5	4	0.06
2150	4.15	0.06
2152.5	4.22	0.07
2155	4.23	0.06
2157.5	4.1	0.05
2160	4.15	0.06
2162.5	3.94	0.07
2165	3.88	0.04
2167.5	3.77	0.06
2170	3.69	0.03
2172.5	3.67	0.07
2175	3.56	0.06
2177.5	3.5	0.05
2180	3.36	0.08
2182.5	3.41	0.08
2185	3.42	0.04
2187.5	3.38	0.09
2190	3.56	0.05
2192.5	3.68	0.05
2195	3.77	0.07
2197.5	3.83	0.05
2200	3.86	0.07
2202.5	3.83	0.06
2205	3.74	0.05
2207.5	3.6	0.06
2210	3.59	0.05
2212.5	3.46	0.06
2215	3.59	0.06
2217.5	3.61	0.06
2220	3.57	0.05
2222.5	3.49	0.04
2225	3.39	0.04
2227.5	3.42	0.04
2230	3.46	0.06
2232.5	3.49	0.06
2235	3.56	0.07
2237.5	3.8	0.05
2240	4.01	0.07
2242.5	3.87	0.06
2245	3.8	0.06
2247.5	3.72	0.05
2250	3.61	0.06
2252.5	3.45	0.09
2255	3.39	0.06
2257.5	3.32	0.07
2260	3.21	0.08
2262.5	3.3	0.06
2265	3.45	0.1
2267.5	3.37	0.12
2270	3.48	0.06
2272.5	3.5	0.05
2275	3.87	0.07
2277.5	3.8	0.05
2280	3.84	0.04
2282.5	3.91	0.09
2285	3.8	0.05
2287.5	3.69	0.08
2290	3.68	0.05
2292.5	3.46	0.08
2295	3.45	0.06
2297.5	3.27	0.07
2300	3.28	0.11
2302.5	3.36	0.07
2305	3.35	0.06
2307.5	3.43	0.08
2310	3.61	0.04
2312.5	3.7	0.06
2315	3.74	0.08
2317.5	3.75	0.07
2320	3.76	0.04
2322.5	3.6	0.08
2325	3.52	0.04
2327.5	3.64	0.06
2330	3.64	0.07
2332.5	3.52	0.08
2335	3.39	0.07
2337.5	3.29	0.06
2340	3.2	0.09
2342.5	3.33	0.07
2345	3.37	0.06
2347.5	3.25	0.07
2350	3.58	0.06
2352.5	3.72	0.05
2355	3.8	0.05
2357.5	3.96	0.06
2360	3.92	0.03
2362.5	3.76	0.05
2365	3.87	0.04
2367.5	3.63	0.07
2370	3.72	0.05
2372.5	3.63	0.07
2375	3.39	0.07
2377.5	3.38	0.06
2380	3.37	0.05
2382.5	3.24	0.1
2385	3.33	0.07
2387.5	3.48	0.06
2390	3.54	0.08
2392.5	3.6	0.08
2395	3.41	0.09
2397.5	3.46	0.07
2400	3.48	0.09
2402.5	3.67	0.07
2405	3.69	0.07
2407.5	3.41	0.07
2410	3.29	0.08
2412.5	3.37	0.06
2415	3.37	0.06
2417.5	3.33	0.06
2420	3.35	0.07
2422.5	3.53	0.06
2425	3.49	0.08
2427.5	3.66	0.05
2430	3.93	0.06
2432.5	4.17	0.06
2435	4.09	0.06
2437.5	4.14	0.05
2440	4.01	0.04
2442.5	4	0.07
2445	3.95	0.07
2447.5	3.91	0.06
2450	3.73	0.06
2452.5	3.69	0.05
2455	3.45	0.05
2457.5	3.39	0.05
2460	3.39	0.06
2462.5	3.21	0.07
2465	3.25	0.06
2467.5	3.31	0.06
2470	3.32	0.06
2472.5	3.43	0.07
2475	3.57	0.08
2477.5	3.7	0.07
2480	3.7	0.05
2482.5	3.96	0.05
2485	3.99	0.1
2487.5	4.16	0.06
2490	3.83	0.08
2492.5	3.65	0.09
2495	3.62	0.05
2497.5	3.43	0.06
2500	3.18	0.08
2502.5	3.35	0.05
2505	3.48	0.05
2507.5	3.42	0.06
2510	3.65	0.05
2512.5	3.76	0.09
2515	3.89	0.07
2517.5	4.12	0.07
2520	4.13	0.07
2522.5	4.06	0.06
2525	4.13	0.03
2527.5	4.03	0.04
2530	3.89	0.06
2532.5	3.93	0.04
2535	3.73	0.09
2537.5	3.74	0.05
2540	3.63	0.07
2542.5	3.35	0.08
2545	3.27	0.06
2547.5	3.18	0.07
2550	3.21	0.06
2552.5	3.28	0.08
2555	3.43	0.06
2557.5	3.39	0.07
2560	3.37	0.06
2562.5	3.38	0.07
2565	3.63	0.05
2567.5	3.53	0.06
2570	3.47	0.05
2572.5	3.47	0.06
2575	3.41	0.07
2577.5	3.32	0.06
2580	3.23	0.05
2582.5	3.26	0.05
2585	3.16	0.08
2587.5	3.27	0.07
2590	3.43	0.06
2592.5	3.45	0.07
2595	3.47	0.05
2597.5	3.74	0.05
2600	3.9	0.05
2602.5	3.86	0.06
2605	3.81	0.06
2607.5	3.85	0.05
2610	3.62	0.07
2612.5	3.64	0.05
2615	3.44	0.08
2617.5	3.45	0.07
2620	3.27	0.05
2622.5	3.24	0.05
2625	3.31	0.08
2627.5	3.26	0.08
2630	3.23	0.06
2632.5	3.44	0.05
2635	3.45	0.07
2637.5	3.48	0.06
2640	3.66	0.04
2642.5	3.72	0.05
2645	3.84	0.06
2647.5	3.69	0.05
2650	3.51	0.09
2652.5	3.41	0.06
2655	3.35	0.07
2657.5	3.14	0.09
2660	3.23	0.08
2662.5	3.05	0.08
2665	3.25	0.05
2667.5	3.24	0.09
2670	3.19	0.06
2672.5	3.2	0.07
2675	3.22	0.08
2677.5	3.36	0.07
2680	3.37	0.07
2682.5	3.54	0.08
2685	3.68	0.06
2687.5	3.75	0.03
2690	3.61	0.06
2692.5	3.53	0.06
2695	3.61	0.08
2697.5	3.57	0.07
2700	3.61	0.05
2702.5	3.48	0.07
2705	3.79	0.04
2707.5	3.76	0.07
2710	3.7	0.05
2712.5	3.76	0.06
2715	3.87	0.04
2717.5	3.8	0.05
2720	3.8	0.06
2722.5	3.77	0.06
2725	3.66	0.08
2727.5	3.61	0.07
2730	3.47	0.05
2732.5	3.39	0.05
2735	3.27	0.06
2737.5	3.12	0.04
2740	3.18	0.05
2742.5	3.04	0.06
2745	3.15	0.05
2747.5	3.09	0.04
2750	3.13	0.05
2752.5	3.21	0.04
2755	3.19	0.05
2757.5	3.16	0.05
2760	3.27	0.05
2762.5	3.24	0.04
2765	3.24	0.05
2767.5	3.15	0.05
2770	3.13	0.04
2772.5	3.28	0.05
2775	3.31	0.04
2777.5	3.23	0.05
2780	3.18	0.05
2782.5	3.16	0.05
2785	3.19	0.05
2787.5	3.24	0.06
2790	3.21	0.06
2792.5	3.26	0.05
2795	3.41	0.07
2797.5	3.4	0.05
2800	3.5	0.06
2802.5	3.74	0.05
2805	3.78	0.05
2807.5	3.73	0.06
2810	3.65	0.07
2812.5	3.66	0.05
2815	3.63	0.05
2817.5	3.45	0.05
2820	3.38	0.06
2822.5	3.26	0.05
2825	3.15	0.08
2827.5	3.12	0.06
2830	3.16	0.06
2832.5	3.11	0.04
2835	3.17	0.08
2837.5	3.27	0.08
2840	3.34	0.05
2842.5	3.42	0.06
2845	3.38	0.07
2847.5	3.5	0.07
2850	3.4	0.06
2852.5	3.42	0.05
2855	3.44	0.06
2857.5	3.33	0.06
2860	3.19	0.08
2862.5	3.25	0.06
2865	3.37	0.05
2867.5	3.31	0.06
2870	3.3	0.09
2872.5	3.23	0.06
2875	3.23	0.05
2877.5	3.47	0.06
2880	3.48	0.06
2882.5	3.45	0.04
2885	3.5	0.08
2887.5	3.46	0.06
2890	3.49	0.04
2892.5	3.34	0.07
2895	3.29	0.05
2897.5	3.14	0.05
2900	3.22	0.06
2902.5	3.21	0.07
2905	3.32	0.05
2907.5	3.28	0.08
2910	3.27	0.04
2912.5	3.3	0.05
2915	3.49	0.08
2917.5	3.41	0.05
2920	3.51	0.05
2922.5	3.5	0.06
2925	3.5	0.04
2927.5	3.33	0.09
2930	3.43	0.1
2932.5	3.51	0.07
2935	3.31	0.06
2937.5	3.18	0.06
2940	3.09	0.08
2942.5	2.95	0.07
2945	2.95	0.04
2947.5	3.06	0.06
2950	2.93	0.06
2952.5	2.92	0.07
2955	3.16	0.05
2957.5	3.23	0.06
2960	3.08	0.08
2962.5	3.18	0.06
2965	3.16	0.05
2967.5	3.35	0.06
2970	3.3	0.06
2972.5	3.33	0.04
2975	3.48	0.06
2977.5	3.43	0.04
2980	3.45	0.07
2982.5	3.26	0.06
2985	3.07	0.06
2987.5	3.15	0.06
2990	3.18	0.07
2992.5	3.21	0.04
2995	3.2	0.07
2997.5	3.22	0.06
3000	3.36	0
3005	3.44	0.04
3010	3.46	0.04
3015	3.52	0.04
3020	3.49	0.04
3025	3.32	0.04
3030	3.13	0.04
3035	3.09	0.06
3040	3.23	0.05
3045	3.31	0.04
3050	3.33	0.06
3055	3.14	0.04
3060	2.95	0.06
3065	3.05	0.06
3070	3.09	0.06
3075	3.1	0.04
3080	3.09	0.05
3085	2.94	0.06
3090	3.18	0.05
3095	3.18	0.05
3100	3.08	0.05
3105	3.06	0.06
3110	3.13	0.04
3115	3.22	0.04
3120	3.26	0.03
3125	3.34	0.04
3130	3.38	0.03
3135	3.45	0.05
3140	3.38	0.05
3145	3.35	0.05
3150	3.16	0.05
3155	2.95	0.04
3160	3.01	0.05
3165	3.04	0.05
3170	3.14	0.04
3175	3.19	0.04
3180	3.16	0.05
3185	3.08	0.05
3190	2.95	0.05
3195	3.09	0.04
3200	3.02	0.07
3205	3	0.05
3210	3.02	0.05
3215	3.2	0.04
3220	3.13	0.04
3225	3.21	0.04
3230	3.13	0.03
3235	3.24	0.05
3240	3.04	0.05
3245	3.04	0.06
3250	3.03	0.04
3255	3.17	0.04
3260	3.16	0.04
3265	3.32	0.05
3270	3.27	0.05
3275	3.33	0.05
3280	3.26	0.04
3285	3.4	0.04
3290	3.65	0.04
3295	3.74	0.04
3300	3.71	0.03
3305	3.42	0.04
3310	3.37	0.05
3315	3.22	0.05
3320	3.1	0.04
3325	3.2	0.05
3330	3.21	0.05
3335	3.25	0.04
3340	3.41	0.04
3345	3.31	0.04
3350	3.18	0.04
3355	3.22	0.05
3360	3.17	0.04
3365	3.11	0.03
3370	3.15	0.04
3375	3.35	0.03
3380	3.35	0.03
3385	3.25	0.04
3390	3.16	0.05
3395	3.08	0.04
3400	3.13	0.04
3405	3.14	0.04
3410	3.08	0.05
3415	2.99	0.05
3420	3.1	0.05
3425	3.2	0.05
3430	3.11	0.04
3435	2.9	0.04
3440	2.9	0.03
3445	3.04	0.03
3450	3.12	0.03
3455	3.03	0.04
3460	3.07	0.06
3465	3.23	0.05
3470	3.09	0.04
3475	2.92	0.04
3480	2.89	0.05
3485	3	0.04
3490	2.98	0.04
3495	3.06	0.04
3500	2.93	0.05
3505	2.95	0.05
3510	2.97	0.06
3515	3.04	0.05
3520	3.11	0.04
3525	3.18	0.05
3530	3.14	0.04
3535	3.01	0.04
3540	2.92	0.04
3545	3.01	0.03
3550	3.11	0.04
3555	3.12	0.03
3560	3.14	0.03
3565	3.05	0.04
3570	2.89	0.04
3575	2.94	0.04
3580	3.18	0.03
3585	3.16	0.03
3590	3.15	0.05
3595	2.99	0.06
3600	3	0.04
3605	3.09	0.05
3610	2.93	0.04
3615	3.04	0.04
3620	3.2	0.05
3625	3.33	0.04
3630	3.41	0.04
3635	3.29	0.04
3640	3.05	0.05
3645	2.98	0.04
3650	2.96	0.03
3655	3.14	0.04
3660	3.18	0.05
3665	3.4	0.03
3670	3.45	0.03
3675	3.21	0.04
3680	3.05	0.03
3685	2.98	0.04
3690	2.92	0.04
3695	3.02	0.04
3700	3.05	0.05
3705	3.1	0.04
3710	3.28	0.05
3715	3.29	0.04
3720	2.97	0.04
3725	2.83	0.06
3730	3	0.04
3735	2.93	0.04
3740	2.96	0.04
3745	3.2	0.05
3750	3.08	0.05
3755	2.98	0.05
3760	2.93	0.04
3765	2.89	0.03
3770	3.09	0.03
3775	3.08	0.04
3780	3.05	0.04
3785	2.97	0.04
3790	3.06	0.06
3795	3.21	0.07
3800	3	0.06
3805	3.1	0.05
3810	3.05	0.04
3815	3	0.06
3820	2.99	0.05
3825	3.22	0.04
3830	3.26	0.04
3835	3.05	0.04
3840	2.86	0.04
3845	2.88	0.05
3850	2.9	0.05
3855	2.89	0.05
3860	2.89	0.04
3865	3.17	0.05
3870	3.16	0.05
3875	3.25	0.04
3880	3.01	0.06
3885	2.95	0.04
3890	2.89	0.04
3895	3.06	0.04
3900	2.92	0.04
3905	2.92	0.03
3910	2.87	0.03
3915	3.07	0.04
3920	3.08	0.03
3925	2.91	0.04
3930	2.89	0.04
3935	2.83	0.05
3940	2.97	0.05
3945	3.04	0.03
3950	3.02	0.04
3955	2.9	0.06
3960	2.89	0.05
3965	2.94	0.04
3970	3.01	0.05
3975	3.01	0.06
3980	3.06	0.05
3985	3.06	0.08
3990	3.24	0.06
3995	3.3	0.04
4000	3.23	0.05
4005	3.16	0.06
4010	2.96	0.06
4015	2.95	0.05
4020	3.07	0.05
4025	3.02	0.04
4030	3.12	0.04
4035	3.17	0.05
4040	3.2	0.05
4045	3.16	0.04
4050	3.06	0.04
4055	3.06	0.06
4060	3.1	0.04
4065	3.01	0.04
4070	3.08	0.05
4075	3.02	0.07
4080	3.01	0.04
4085	3.03	0.06
4090	3.07	0.04
4095	3.07	0.05
4100	2.87	0.05
4105	2.88	0.05
4110	2.87	0.04
4115	2.91	0.04
4120	2.94	0.04
4125	3	0.05
4130	2.82	0.03
4135	2.98	0.04
4140	2.92	0.04
4145	2.98	0.04
4150	3.11	0.05
4155	3.16	0.06
4160	3.11	0.05
4165	3	0.05
4170	3.06	0.09
4175	2.99	0.05
4180	2.87	0.09
4185	2.86	0.04
4190	2.95	0.06
4195	3.04	0.05
4200	3.11	0.04
4205	3.04	0.06
4210	3	0.04
4215	2.85	0.04
4220	3	0.04
4225	2.98	0.05
4230	2.91	0.04
4235	3.03	0.04
4240	3.03	0.04
4245	3.06	0.04
4250	2.99	0.03
4255	3.1	0.08
4260	2.95	0.06
4265	2.96	0.04
4270	2.88	0.09
4275	3.06	0.07
4280	2.9	0.04
4285	2.95	0.06
4290	3.02	0.04
4295	3.03	0.05
4300	3.04	0.05
4305	2.88	0.04
4310	2.86	0.05
4315	2.85	0.05
4320	2.84	0.06
4325	2.83	0.05
4330	3	0.05
4335	2.85	0.06
4340	2.73	0.05
4345	2.87	0.04
4350	2.84	0.08
4355	2.89	0.07
4360	3.03	0.04
4365	3.07	0.05
4370	2.95	0.05
4375	2.89	0.06
4380	2.98	0.04
4385	2.76	0.06
4390	2.83	0.06
4395	2.94	0.06
4400	2.99	0.04
4405	3.08	0.03
4410	3.03	0.05
4415	3.13	0.04
4420	2.97	0.05
4425	2.94	0.04
4430	2.88	0.05
4435	2.92	0.06
4440	2.88	0.05
4445	2.9	0.05
4450	3.03	0.05
4455	2.95	0.05
4460	2.85	0.04
4465	2.85	0.05
4470	2.87	0.06
4475	2.86	0.06
4480	2.95	0.05
4485	2.92	0.04
4490	3.1	0.07
4495	3.1	0.06
4500	3.12	0.06
4505	3.07	0.06
4510	2.93	0.05
4515	2.99	0.07
4520	2.79	0.07
4525	3.01	0.05
4530	3.04	0.05
4535	3.09	0.05
4540	2.87	0.04
4545	2.81	0.08
4550	2.88	0.05
4555	2.9	0.04
4560	3.02	0.05
4565	2.93	0.05
4570	2.98	0.04
4575	3.16	0.05
4580	3.11	0.04
4585	3.1	0.04
4590	3	0.04
4595	3	0.03
4600	2.98	0.04
4605	3.09	0.04
4610	3.14	0.06
4615	3.05	0.05
4620	3.04	0.05
4625	3.01	0.04
4630	3.02	0.06
4635	2.95	0.05
4640	2.95	0.06
4645	2.93	0.05
4650	3.09	0.05
4655	3.13	0.06
4660	2.88	0.05
4665	2.97	0.06
4670	2.86	0.05
4675	2.92	0.06
4680	2.86	0.06
4685	3.06	0.07
4690	3.17	0.05
4695	3.08	0.04
4700	3.13	0.04
4705	2.97	0.05
4710	2.92	0.06
4715	3.03	0.04
4720	2.95	0.06
4725	3.13	0.04
4730	3.14	0.05
4735	3.09	0.04
4740	2.91	0.04
[truncated: 116 more rows]
